# Supplementary material for: The clinical features, outcomes and genetic characteristics of hypertrophic cardiomyopathy patients with severe right ventricular hypertrophy
Source: PLoS One. 2017 Mar 21;12(3):e0174118. doi: 10.1371/journal.pone.0174118 (PMC5360271; doi:10.1371/journal.pone.0174118)
Supplement: S1 File — This file shows the original data of all patients in this study. (CSV) [file pone.0174118.s002.csv]

HCM_type	group	sex	age	HCM_History	chestpain	chesttightness	Palpitations	dizziness	Difficulty_breathing	syncope	LAD	LVEDd	LVEF	IVS	LVPW	maxt	NYHA_3	pre_syncope	NTproBNPfmolL1	group_yuhou	events_yuhou	stroke_yuhou	Af_yuhou	Myocardial_infarction_yuhou	VT_yuhou	VF_yuhou	Aneurysm_yuhou	heartfailure_yuhou	death_yuhou	follow_up_time_yuhou	scd_yuhou	hf_death_yuhou
ApHCM	1	2	68	0	1	1	0	0	0	0	38	49	81	10	10	20	0	0		1	0	0	0	0	0	0	0	0	0	5	0	0
ApHCM	1	2	52	0	1	1	0	0	0	0	32	50	69	8	9	15	0	0	631.7	1	0	0	0	0	0	0	0	0	0	1	0	0
ApHCM	1	1	48	0	0	0	1	0	0	0	37	51	72	9	11	17	0			1	0	0	0	0	0	0	0	0	0	4	0	0
ApHCM	1	1	38	0	0	1	1	0	0	0	31	45	73	12	10	20	0	0		1	0	0	0	0	0	0	0	0	0	8	0	0
ApHCM	1	1	54	0	1	1	0	0	0	0	44	56	50	13	10	18	0	0		1	0	0	0	0	0	0	0	0	0	15	0	0
ApHCM	1	1	44	0	1	1	1	0	1	0	52	43	52	36	9	30	1	0		1	1	0	0	0	0	0	0	1	0	15	0	0
ApHCM	1	1	55	0	0	0	0	0	0	0	35	48	76	8	8	16	0	0		1	0	0	0	0	0	0	0	0	0	12	0	0
ApHCM	1	2	52	0	0	1	0	1	0	0	31	45	72	9	8	13	0	0	413.2	1	0	0	0	0	0	0	0	0	0	3	0	0
ApHCM	1	1	42	0	1	1	0	0	0	0	35	49	75	10	9	20	0	0		1	0	0	0	0	0	0	0	0	0	10	0	0
RVH	2	2	18	1	0	1	1	0	0	1	39	42	56	21	12	24	0	0	1989	2	1	0	0	0	0	0	0	0	0	5	0	0
ApHCM	1	1	51	0	1	0	0	0	0	0	37	40	85	11	12	21	0	0		1	0	0	0	0	0	0	0	0	0	16	0	0
ApHCM	1	1	44	0	1	0	0	0	0	0	34	48	61	10	9	20	0	0		1	0	0	0	0	0	0	0	0	0	9	0	0
RVH	2	2	7	0	0	0	0	0	1	0	38	57	25	18	12	18	1	0		2	1	0	0	0	0	0	0	1	1	5	0	1
ApHCM	1	1	62	0	0	1	0	0	0	0	35	50	71	11	11	21	0	0		1	0	0	0	0	0	0	0	0	0	14	0	0
ApHCM	1	1	53	0	0	1	1	0	0	0	39	65	55	10	10	23	0	0		1	0	0	0	0	0	0	0	0	0	5	0	0
ApHCM	1	2	47	0	0	0	0	0	0	0	40	45	67	13	7	19	0	0		1	0	0	0	0	0	0	0	0	0	5	0	0
ApHCM	1	1	38	0	0	0	1	0	0	0	32	48	78	24	11	24	0	0		1	0	0	0	1	0	0	0	0	0	13	0	0
ApHCM	1	1	57	0	0	1	1	0	0	1	33	50	73	12	11	17	0	0		1	0	0	0	0	0	0	0	0	0	9	0	0
ApHCM	1	1	58	0	0	1	0	0	0	0	67	45	65	10	9	13	1	0	1328.1	1	1	0	1	0	0	0	0	0	0	7	0	0
ApHCM	1	1	42	0	0	0	0	0	0	0	40	42	77	21	9	21	0	0		1	0	0	0	0	0	0	0	0	0	6	0	0
ApHCM	1	1	46	0	0	1	0	0	0	0	35	40	66	19	12	28	0	0		1	0	0	0	0	0	0	0	0	0	16	0	0
RVH	2	1	39	1	1	1	0	0	0	0	42	45	75	20	13	31	0	0		2	0	0	0	0	0	0	0	0	0	3	0	0
ApHCM	1	1	50	0	0	0	0	0	0	0	33	45	64	11	11	17	0	0		1	0	0	0	0	0	0	0	0	0	5	0	0
ApHCM	1	1	28	1	1	1	0	0	0	0	34	45	72	24	13	24	0	0		1	0	0	0	0	0	0	0	0	0	10	0	0
ApHCM	1	1	66	0	1	0	0	0	1	0	28	45	78	18	12	21	1
RVH	2	2	25	1	0	1	1	0	0	0	39	41	65	16	11	16	0	0		2	0	0	0	0	0	0	0	0	0	2	0	0
ApHCM	1	2	76	0	1	1	0	0	1	0	37	45	69	18	9	18	0	0		1	0	0	0	0	0	0	0	0	0	14	0	0
ApHCM	1	1	59	0	0	1	0	0	0	0	34	48	61	10	10	13	0	0	567.2	1	0	0	0	0	0	0	0	0	0	9	0	0
ApHCM	1	1	50	0	0	0	0	0	0	0	43	56	67	9	9	18	0	0		1	1	0	0	0	0	0	0	0	0	7	0	0
ApHCM	1	1	28	0	0	1	0	0	0	0	24	42	52	21	7	31	0	0		1	0	0	0	0	0	0	0	0	0	11	0	0
ApHCM	1	2	54	0	1	0	1	0	0	0	39	53	57	11	10	16	0	0		1	0	0	0	0	0	0	0	0	0	9	0	0
ApHCM	1	1	26	0	0	1	0	0	0	0	40	47	65	16	10	16	0	0		1	0	0	0	0	0	0	0	0	0	14	0	0
ApHCM	1	2	68	0	1	0	1	0	0	0	44	31	78	31	13	35	0	0	1805.5	1	1	0	0	0	0	0	0	0	0	2	0	0
ApHCM	1	1	62	0	1	0	0	0	0	0	46	53	60	11	9	18	0	0		1	1	0	1	0	0	0	0	0	0	6	0	0
ApHCM	1	1	67	0	0	1	1	0	0	0	37	53	62	10	11	20	0	0		1	0	0	0	0	0	0	0	0	0	7	0	0
ApHCM	1	2	42	0	0	1	0	0	0	1	37	44	70	26	8	26	0	0		1	1	0	0	0	0	0	0	0	0	11	0	0
RVH	2	1	45	0	1	0	0	0	0	0	44	41	60	24	14	24	0	0		2	0	0	0	0	0	0	0	0	0	3	0	0
ApHCM	1	1	56	0	0	1	1	0	0	0	41	51	75	11	11	17	0	0		1	0	0	0	0	0	0	0	0	0	8	0	0
RVH	2	2	13	1	0	1	0	1	0	1	37	43	71.9	14	10	26	0	1	2439	2	1	0	0	0	0	0	0	0	0	5	0	0
ApHCM	1	1	63	0	0	1	1	1	0	1	41	40	75	15	11	25	0	0		1	0	0	0	0	0	0	0	0	0	7	0	0
ApHCM	1	1	67	0	0	1	1	0	0	0	42	51	60	11	10	17	0	0		1	0	0	0	0	0	0	0	0	0	5	0	0
ApHCM	1	1	64	0	0	1	0	0	1	0	32	50	63	14	9	20	0	0		1	0	0	0	0	0	0	0	0	0	10	0	0
ApHCM	1	2	28	0	0	0	0	0	0	1	36	45	60	15	10	23	0	0		1	1	0	0	0	0	0	0	0	0	5	0	0
ApHCM	1	1	15	0	1	1	0	0	0	0	42	37	89	40	9	40	0	0		1	0	0	0	0	0	0	0	0	1	12	1	0
RVH	2	1	36	0	1	1	1	0	0	0	33	28	75	30	11	30	0	0		2	0	0	0	0	0	0	0	0	0	9	0	0
RVH	2	1	26	0	0	1	1	0	0	0	56	41	35	20	12	20	0	0		2	1	0	0	0	0	0	0	1	0	1	0	0
ApHCM	1	1	50	0	0	1	0	0	0	0	40	45	68		10	19	0	0		1	0	0	1	0	0	0	0	0	0	12	0	0
ApHCM	1	2	56	0	0	1	1	0	0	0	54	50	45		10	19	1	0		1	0	0	0	0	0	0	0	1	0	7	0	0
ApHCM	1	2	72	0	0	0	0	0	0	0	30	49	65	7	7	17	0	0		1	0	0	0	0	0	0	0	0	0	8	0	0
RVH	2	2	4	0	0	1	0	0	0	0	25	23	84	16	6	23	0	0	3591	2	0	0	0	0	0	0	0	0	0	6	0	0
RVH	2	1	42	0	0	1	1	0	0	0	45	48	60	18	11	18	1	0	3191	2	1	1	1	0	0	0	0	1	0	13	0	0
ApHCM	1	1	37	0	0	0	1	0	0	0	31	43	73	14	11	24	0	0		1	0	0	0	0	0	0	0	0	0	6	0	0
ApHCM	1	1	41	0	0	0	1	0	0	0	36	55	63	11	12	24	0	0		1	0	0	0	0	0	0	0	0	0	6	0	0
ApHCM	1	1	33	0	0	1	0	1	1	0	32	49	75	9	9	15	0	0		1	0	0	0	0	0	0	0	0	0	16	0	0
ApHCM	1	1	51	0	1	0	0	0	0	0	34	39	68	19	9	17	0	0		1	0	0	0	0	0	0	0	0	0	12	0	0
ApHCM	1	1	46	0	0	1	0	0	0	0	27	34	60	14	7	16	0	0		1	0	0	0	0	0	0	0	0	0	5	0	0
ApHCM	1	1	46	0	0	0	1	1	1	0	36	50	80	12	8	27	0	0		1	0	0	0	0	0	0	0	0	0	6	0	0
ApHCM	1	1	58	0	0	1	0	0	0	0	38	47	84	25	13	25	0	0		1	0	0	0	0	0	0	0	0	0	11	0	0
ApHCM	1	1	68	0	0	1	0	0	0	0	44	55	69	11	11	18	0	0	599.7	1	0	0	0	0	0	0	0	0	0	2	0	0
ApHCM	1	1	49	0	0	1	1	0	0	0	36	56	70	8	8	18	0	0		1	0	0	0	0	0	0	0	0	0	10	0	0
ApHCM	1	2	39	0	0	0	0	1	0	0	44	50	63	9	12	20	0	0		1	0	0	0	0	0	0	0	0	0	8	0	0
ApHCM	1	1	55	0	1	0	0	0	0	0	44	56	66	16	12	18	0	0		1	1	0	1	0	0	0	0	0	0	5	0	0
ApHCM	1	1	50	0	1	0	0	0	0	0	36	49	61	10	10	16	0	0		1	0	0	0	0	0	0	0	0	0	8	0	0
ApHCM	1	1	48	0	0	1	0	0	0	0	41	48	73	11	6	20	1	0		1	0	0	0	0	0	0	0	1	0	9	0	0
ApHCM	1	1	53	0	0	1	1	1	0	0	42	58	60	12	10	15	0	0	754.5	1	0	0	0	0	0	0	0	0	0	2	0	0
ApHCM	1	1	49	0	1	0	0	0	0	0	37	48	67	10	10	15	0	0		1	0	0	0	0	0	0	0	0	0	8	0	0
ApHCM	1	1	54	0	0	1	0	0	0	0	38	51	65	11	8	13	0	0	543.4	1	0	0	0	0	0	0	0	0	0	11	0	0
ApHCM	1	1	64	0	0	1	1	0	0	0	38	51	69	9	7	30	0	0		1	1	0	1	0	1	0	0	0	0	10	0	0
ApHCM	1	1	49	0	0	1	0	0	0	0	32	53	60	10	11	14	0	0	641.4	1	0	0	0	0	0	0	0	0	0	7	0	0
ApHCM	1	1	40	0	0	0	0	1	0	0	38	53	70	13	12	24	0	0		1	0	0	0	0	0	0	0	0	0	10	0	0
ApHCM	1	1	55	0	1	0	0	0	0	0	35	48	61	9	9	15	0
ApHCM	1	1	48	0	0	0	0	1	0	0	34	55	69	11	10	20	0	1		1	1	0	0	0	0	0	0	0	0	7	0	0
ApHCM	1	1	71	0	0	0	0	0	0	1	40	43	69	20	7	19	0	0		1	0	0	0	0	0	0	0	0	1	8	0	1
ApHCM	1	1	45	0	1	1	0	0	0	0	37	46	65	13	12	14	0	0	480	1	0	0	0	0	0	0	0	0	0	7	0	0
ApHCM	1	1	53	0	0	1	0	1	0	0	34	50	73	10	8	14	0	0	412.7	1	0	0	0	0	0	0	0	0	0	15	0	0
ApHCM	1	1	46	0	0	1	0	0	0	0	37	49	65	16	9	16	0
ApHCM	1	2	47	0	0	1	0	0	0	0	38	48	65	9	10	20	0	0		1	1	0	1	0	0	0	0	0	0	4	0	0
ApHCM	1	1	46	0	1	0	0	0	0	0	36	50	65	10	9	24	0	0		1	0	0	0	0	0	0	0	0	0	7	0	0
ApHCM	1	1	46	0	0	1	0	0	0	0	31	40	64	9	10	15	0	0		1	0	0	0	0	0	0	0	0	0	8	0	0
ApHCM	1	1	46	0	0	0	0	0	0	0	36	46	73	11	16	17	0	0		1	0	0	0	0	0	0	0	0	0	5	0	0
ApHCM	1	1	54	0	0	1	1	0	0	0	45	53	62	23	10	23	1	1		1	1	0	0	0	0	0	0	1	0	8	0	0
ApHCM	1	1	40	0	0	1	0	0	0	0	35	47	75	8	9	16	0	0		1	0	0	0	0	0	0	0	0	0	13	0	0
ApHCM	1	1	58	0	0	0	0	0	0	0	36	48	60	17	10	17	0	0		1	0	0	0	0	0	0	0	0	0	11	0	0
ApHCM	1	1	54	0	0	1	0	0	0	0	29	45	62	12	12	23	0	0		1	0	0	0	0	0	0	0	0	0	5	0	0
ApHCM	1	2	41	0	0	0	0	1	0	0	44	56	63	7	7	17	0	0		1	1	0	0	0	0	0	0	0	0	12	0	0
ApHCM	1	1	59	0	0	1	1	0	0	0		49	72	12	9	23	0	0		1	0	0	0	0	0	0	0	0	0	6	0	0
ApHCM	1	1	65	0	0	0	1	0	1	1	41	50	69	18	9	30	0	0		1	1	0	0	0	0	0	0	0	0	16	0	0
ApHCM	1	1	41	0	1	0	0	0	0	0	41	53	59	23	13	23	1	0		1	0	0	0	0	0	0	0	1	0	10	0	0
ApHCM	1	2	58	0	0	0	0	1	0	1	52	62	40	11	11	19	0	0		1	0	0	0	0	0	0	0	0	0	11	0	0
ApHCM	1	1	66	0	0	0	0	0	0	0	41	54	60	8	10	15	0	0	551.3	1	1	0	0	0	0	0	0	0	0	2	0	0
RVH	2	2	19	0	0	0	1	1	0	0	51	42	55	16	8	16	1	1		2	1	0	1	0	0	0	0	0	0	13	0	0
ApHCM	1	1	71	0	1	0	0	0	0	0	43	43	64	22	10	23	0			1	0	0	0	0	0	0	0	0	0	4	0	0
ApHCM	1	2	73	0	1	1	0	0	0	0	32	58	55	10	9	14	0	0	1321.8	1	0	0	0	0	0	0	0	0	0	15	0	0
ApHCM	1	2	43	0	0	1	0	0	0	0	44	51	75	12	12	22	0	0		1	0	0	0	0	0	0	0	0	0	14	0	0
ApHCM	1	1	52	0	0	1	1	1	0	0	32	49	78	9	9	17	0	0		1	0	0	0	0	0	0	0	0	0	11	0	0
ApHCM	1	1	54	0	1	0	0	0	0	0	48	47	78	22	11	25	0	0		1	0	0	0	0	0	0	0	0	0	15	0	0
ApHCM	1	1	45	0	1	1	0	0	0	0	37	47	68	10	10	15	0	0	1291.6	1	0	0	0	0	0	0	0	0	0	10	0	0
ApHCM	1	1	47	0	1	0	0	0	0	0	42	49	72	14	10	22	0	0		1	0	0	0	0	0	0	0	0	0	10	0	0
ApHCM	1	2	70	0	0	1	1	0	0	0	42	45	64	20	11	18	1	0		1	1	0	1	0	0	0	0	1	0	8	0	0
ApHCM	1	1	57	0	0	0	0	0	0	0	32	54	61	17	10	15	0			1	0	0	0	0	0	0	0	0	0	13	0	0
ApHCM	1	2	67	0	0	1	1	0	0	0	36	41	60	12	10	15	0	0	294.3	1	0	0	0	0	0	0	0	0	0	2	0	0
ApHCM	1	1	81	1	0	1	1	0	0	0	32	39	59	17	10	22	1	0		1	0	0	0	0	0	0	0	1	1	4	0	1
RVH	2	1	27	0	0	0	1	0	0	0	40	42	69	17	12	17	0	0	1074	2	0	0	0	0	0	0	0	0	0	2	0	0
ApHCM	1	1	47	0	1	0	0	0	0	0	32	45	60	15	11	18	0	0		1	0	0	0	0	0	0	0	0	0	7	0	0
ApHCM	1	2	51	0	1	0	0	0	0	0	29	50	63	9	8	17	0	0		1	0	0	0	0	0	0	0	0	0	10	0	0
ApHCM	1	1	50	0	1	0	0	0	0	0	29	50	60	10	11	17	0	0		1	0	0	0	0	0	0	0	0	0	6	0	0
ApHCM	1	1	57	0	0	1	0	0	0	0	46	56	75	11	10	20	0	0	576.9	1	0	0	0	0	0	0	0	0	0	2	0	0
ApHCM	1	1	36	1	0	0	0	1	0	1	36	35	65	37	11	31	0	0		1	0	0	0	0	0	0	0	0	0	6	0	0
ApHCM	1	1	38	1	1	1	0	0	0	0	39	50	64	23	9	23	0	0	466	1	0	0	0	0	0	0	0	0	0	9	0	0
ApHCM	1	2	39	1	1	1	1	0	0	0	21	43	60	8	8	13	0	0		1	0	0	0	0	0	0	0	0	0	3	0	0
ApHCM	1	1	44	0	0	1	0	0	0	0	36	51	71	11	10	13	0	0	423.6	1	0	0	0	0	0	0	0	0	0	5	0	0
RVH	2	2	20	0	0	1	1	1	0	0	47	50	51	15	9	16	1	1		2	1	0	1	0	0	0	0	0	0	12	0	0
ApHCM	1	2	48	0	1	0	0	0	0	0	34	45	57	9	9	20	0
ApHCM	1	1	31	0	0	1	0	0	0	0	52	48	70	12	10	20	0	0	506.2	1	0	0	0	0	0	0	0	0	0	9	0	0
ApHCM	1	1	61	0	0	0	0	0	0	0	31	45	70	10	9	17	0	0		1	0	0	0	0	0	0	0	0	0	12	0	0
RVH	2	1	32	0	0	1	0	1	1	1	33	39	71	18	11	20	0	1		2	1	0	0	0	0	0	0	1	0	3	0	0
ApHCM	1	2	68	0	0	1	1	0	0	0	38	45	74	24	11	24	0	0		1	0	0	0	0	0	0	0	0	0	10	0	0
ApHCM	1	1	49	0	0	0	0	0	0	1	39	44	64	24	13	25	0	0		1	0	0	0	0	0	0	0	0	0	6	0	0
ApHCM	1	1	29	0	0	1	1	0	0	0	39	51	50	11	10	16	0	0		1	1	0	0	0	1	0	0	0	0	6	0	0
ApHCM	1	2	49	1	0	1	0	0	0	0	44	26	10	70.8	36	26	0	0	3316	1	0	0	0	0	0	0	0	0	0	11	0	0
ApHCM	1	1	32	0	0	1	1	0	0	0	46	45	75	23	11	23	0	0		1	0	0	0	0	0	0	0	0	0	6	0	0
ApHCM	1	1	20	1	0	1	0	0	1	0	40	44	60	21	14	23	0	0		1	0	0	0	0	0	0	0	0	0	11	0	0
ApHCM	1	1	52	0	0	0	0	0	0	0	31	48	61	10	10	18	0	0		1	0	0	0	0	0	0	0	0	0	7	0	0
ApHCM	1	1	39	0	0	0	0	0	0	0	31	49	64	17	11	17	0	0		1	0	0	0	0	0	0	0	0	0	10	0	0
ApHCM	1	1	50	0	0	1	0	0	0	0	47	45	67	10	11	22	0	0		1	0	0	0	0	0	0	0	0	0	3	0	0
ApHCM	1	1	54	1	0	1	0	0	0	0	37	51	66	11	14	23	0	0		1	0	0	0	0	0	0	0	0	0	7	0	0
RVH	2	1	53	0	0	1	1	0	0	0	51	40	75	18	15	26	0	0	2607	2	1	0	1	0	0	0	0	0	0	13	0	0
ApHCM	1	1	63	0	1	0	0	0	0	0	39	52	65	8	7	16	0	0		1	1	1	0	1	0	0	0	0	0	8	0	0
ApHCM	1	1	56	0	1	0	0	0	0	0	37	48	72	8	8	18	0	0		1	0	0	0	0	0	0	0	0	0	9	0	0
ApHCM	1	2	43	0	1	0	0	0	0	0	44	51	74	9	7	15	0	0		1	0	0	0	0	0	0	0	0	0	10	0	0
ApHCM	1	2	67	0	0	0	1	0	1	0	35	51	64	10	10	16	0	0		1	1	0	1	0	1	0	0	0	0	9	0	0
ApHCM	1	1	37	0	0	1	0	0	0	0	33	43	64	9	10	13	0	0	389.7	1	0	0	0	0	0	0	0	0	0	5	0	0
ApHCM	1	1	54	0	0	0	1	0	0	0	40	43	63	20	11	22	0	0		1	0	0	0	0	0	0	0	0	0	6	0	0
ApHCM	1	2	48	1	0	1	1	0	0	0	29	38	43	8	7	18	0	0		1	0	0	0	0	0	0	0	0	0	8	0	0
ApHCM	1	1	51	0	0	0	1	0	0	0	38	54	62	11	9	18	0	0		1	0	0	0	0	0	0	0	0	0	5	0	0
ApHCM	1	1	63	0	0	0	0	0	0	0	33	51	62	9	9	18	0	0		1	0	0	0	0	0	0	0	0	0	8	0	0
ApHCM	1	1	49	0	0	1	0	0	0	0	37	53	72	22	8	22	0	0		1	0	0	0	0	0	0	0	0	0	6	0	0
ApHCM	1	1	54	0	0	1	0	0	0	0	33	49	62	15	11	20	0	0		1	0	0	0	0	0	0	0	0	0	7	0	0
ApHCM	1	2	52	0	1	1	0	0	0	0	32	44	68	11	10	18	0	0		1	0	0	0	0	0	0	0	0	0	5	0	0
RVH	2	2	18	0	0	0	1	0	1	0	43	36	80	20	8	21	0	0		2	1	0	0	0	0	0	0	1	1	1	1	0
ApHCM	1	1	70	0	1	1	0	0	0	0	41	49	60	10	11	17	0	0	2716.4	1	1	0	1	0	0	0	0	0	0	8	0	0
RVH	2	2	48	0	1	1	1	0	1	0	53	49	74	8	8.3	23	0	1		2	0	0	0	0	0	0	0	0	0	6	0	0
ApHCM	1	1	45	0	0	1	0	0	0	0	38	46	70	10	10	17	0	0		1	0	0	0	0	0	0	0	0	0	5	0	0
ApHCM	1	1	54	0	1	1	0	0	0	0	33	48	60	10	9	16	0
ApHCM	1	1	61	0	0	1	0	0	0	0	31	37	73	18	11	22	0	0		1	0	0	0	0	0	0	0	0	0	16	0	0
ApHCM	1	1	42	0	0	1	0	1	0	0	37	59	64	10	10	17	0	0		1	1	0	1	0	0	0	0	0	0	9	0	0
ApHCM	1	1	62	0	0	1	0	0	0	0	49	55	68	11	10	26.5	0	0	935.5	1	0	0	0	0	0	0	0	0	0	1	0	0
ApHCM	1	2	37	0	0	1	1	0	1	0	33	53		9	9	16	0	0		1	0	0	0	0	0	0	0	0	0	17	0	0
ApHCM	1	2	47	0	0	1	0	0	0	0	38	44	74	17	8	17	0	0		1	0	0	0	0	0	0	0	0	0	4	0	0
ApHCM	1	1	66	0	0	1	0	0	0	0	29	45	70	10	10	13	0	0	901.5	1	0	0	0	0	0	0	0	0	0	3	0	0
ApHCM	1	2	18	0	0	0	1	0	1	0	39	49	68	44	9	16	0	0		1	0	0	0	0	0	0	0	0	0	6	0	0
ApHCM	1	1	62	0	0	1	0	0	0	0	34	41	70	15	10	15	0	0		1	0	0	0	0	0	0	0	0	0	7	0	0
ApHCM	1	1	34	0	0	1	0	0	0	0	35	51	55	9	9	19	1	0		1	0	0	0	0	0	0	0	1	0	9	0	0
RVH	2	2	17	0	0	1	0	0	1	0	51	32	78	16	14	16	0	0		2	0	0	0	0	0	0	0	0	0	2	0	0
ApHCM	1	2	40	0	0	0	0	0	1	0	30	44	65	27	9	27	1	0		1	0	0	0	0	0	0	0	1	0	6	0	0
ApHCM	1	2	64	0	1	0	1	1	0	0	29	57	55	13	10	27	0	0		1	0	0	0	0	0	0	0	0	0	8	0	0
ApHCM	1	2	37	0	0	1	0	0	0	0	36	42	70	11	13	24	0	0		1	0	0	0	0	0	0	0	0	0	5	0	0
ApHCM	1	1	43	0	0	1	0	0	1	0	33	47	61	9	10	18	0	0		1	0	0	0	0	0	0	0	0	0	7	0	0
ApHCM	1	2	35	0	0	1	0	0	0	0	33	54	63	8	9	17	0	0		1	1	0	1	0	0	0	0	0	0	6	0	0
ApHCM	1	1	30	0	0	1	0	0	0	0	38	45		15	9	15	0	0		1	0	0	0	0	0	0	0	0	0	6	0	0
ApHCM	1	2	62	0	0	1	0	0	0	0	38	43	72	23	11	24	0	0		1	1	0	1	0	0	0	0	0	0	8	0	0
RVH	2	2	42	0	0	1	0	0	1	0	39	45	66	20	8	20	0	0		2	1	0	0	0	0	0	0	1	0	9	0	0
ApHCM	1	1	29	1	0	0	0	1	1	1	47	39	77	35	15	35	0	0	3556.7	1	1	0	0	0	0	0	0	0	0	6	0	0
ApHCM	1	1	75	0	0	0	0	0	0	0	43	48	56	12	11	18	0	0		1	0	0	0	0	0	0	0	0	0	5	0	0
ApHCM	1	1	69	0	1	1	1	0	0	0	37	51	66	10	8	15	1	0		1	1	1	1	0	0	0	0	1	0	9	0	0
RVH	2	1	47	0	0	0	1	0	0	0	52	42	60	22	14	22	0	0		2	0	0	0	0	0	0	0	0	0	4	0	0
ApHCM	1	2	72	0	0	0	1	0	0	0	30	40	50	15	11	19	0	0		1	0	0	0	0	0	0	0	0	0	7	0	0
ApHCM	1	2	55	0	1	0	0	0	0	0	40	48	73	21	9	24	0	0		1	1	0	1	0	0	0	0	0	0	15	0	0
ApHCM	1	1	59	0	0	0	0	1	0	0	51	47	71	15	13	20	0	0		1	0	0	0	0	0	0	0	0	0	9	0	0
ApHCM	1	1	45	0	0	1	0	0	0	0	31	52	73	13	11	20	0	0		1	0	0	0	0	0	0	0	0	0	7	0	0
ApHCM	1	1	49	0	0	0	0	0	1	0	44	37	72	19	11	18	0	0		1	0	0	0	0	0	0	0	0	0	5	0	0
ApHCM	1	2	61	0	0	1	1	0	0	0	37	49	70	23	8	25	1	0		1	1	0	1	0	0	0	0	1	0	9	0	0
ApHCM	1	1	30	0	0	0	1	0	0	0	42	35	78	30	11	30	1	0	3922.6	1	1	0	0	0	0	0	0	1	0	8	0	0
ApHCM	1	1	40	0	0	1	0	0	0	0	28	46	70	9	9	17	0	0	654.4	1	0	0	0	0	0	0	0	0	0	4	0	0
ApHCM	1	1	40	0	0	1	0	0	0	0	26	39	61	11	9	15	0	0		1	0	0	0	0	0	0	0	0	0	2	0	0
ApHCM	1	2	37	0	1	1	0	0	0	1	26	45	70	7	7	20	0	0		1	1	0	0	0	0	0	0	0	0	6	0	0
ApHCM	1	1	51	0	0	1	0	0	1	0	37	40	78	15	11	25	0	0		1	0	0	0	0	0	0	0	0	0	10	0	0
ApHCM	1	1	68	0	0	0	1	0	1	0	43	45	83	10	10	18	0	0		1	0	0	0	0	0	0	0	0	0	13	0	0
ApHCM	1	1	60	0	0	0	1	0	0	0	40	49	66	10	10	19	0	0		1	0	0	0	0	0	0	0	0	0	8	0	0
ApHCM	1	1	67	0	0	1	1	0	0	0	26	38	80	12	10	17	0			1	0	0	0	0	0	0	0	0	0	5	0	0
ApHCM	1	1	66	0	0	1	0	0	0	0	35	45	76	18	11	21	0	0		1	0	0	0	0	0	0	0	0	0	13	0	0
RVH	2	2	57	1	1	1	1	1	1	1	50	34	60	19	13	20	1	1	3775	2	0	0	0	0	0	0	0	0	0	13	0	0
ApHCM	1	1	18	0	0	0	0	1	0	0	27	41	69	35	8	35	0	0		1	0	0	0	0	0	0	0	0	0	14	0	0
ApHCM	1	1	29	1	0	0	0	0	0	1	46	53	59	18	9	18	0	0		1	0	0	0	0	0	0	0	0	1	2	1	0
ApHCM	1	1	43	0	0	1	0	0	0	0	39	44	72	23	9	23	0
ApHCM	1	1	71	0	0	0	1	0	0	0	33	53	65	16	11	23	0	0		1	0	0	0	0	0	0	0	0	0	11	0	0
ApHCM	1	1	46	0	0	0	0	0	0	0	31	50	72	8	10	18	0	0		1	0	0	0	0	0	0	0	0	0	6	0	0
ApHCM	1	1	45	0	0	1	0	0	0	0	35	46	75	13	10	15	0	0	402.6	1	0	0	0	0	0	0	0	0	0	2	0	0
ApHCM	1	1	40	0	0	1	0	0	0	0	40	47	68	9	9	14	0	0		1	0	0	0	0	0	0	0	0	0	7	0	0
ApHCM	1	2	46	0	0	1	1	0	0	0	45	40	54	16	9	17	0	0		1	1	0	1	0	0	0	0	0	0	16	0	0
ApHCM	1	1	50	0	1	1	0	0	0	0	35	51	68	10	8	16	0	0	551.9	1	0	0	0	0	0	0	0	0	0	10	0	0
ApHCM	1	1	54	0	0	1	0	0	0	1	46		60	43	8	43	0	0	1811	1	1	0	0	0	0	0	0	0	0	6	0	0
ApHCM	1	2	49	0	0	0	1	0	0	0	33	46	62	8	8	17	0	0		1	1	0	0	0	0	0	0	0	0	6	0	0
ApHCM	1	2	78	0	1	0	0	0	0	0	37	40	55	11	11	19	0	0		1	1	0	1	0	1	0	0	0	0	6	0	0
ApHCM	1	2	56	0	0	1	0	0	0	0	44	49	69	13	9	16	0	0	1112.5	1	0	0	0	0	0	0	0	0	0	7	0	0
ApHCM	1	1	43	0	1	0	0	0	0	0	50	49	78	15	14	28	0	0		1	0	0	0	0	0	0	0	0	0	6	0	0
ApHCM	1	1	56	0	1	1	0	0	0	0	41	53	67	7	9	13	0	0	512.1	1	0	0	0	0	0	0	0	0	0	7	0	0
ApHCM	1	1	38	0	0	0	0	1	0	0	35	52	72	11	10	19	0	0		1	0	0	0	0	0	0	0	0	0	10	0	0
ApHCM	1	2	24	0	0	1	0	0	1	0	36	47	62	29	14	29	0	0		1	0	0	0	0	0	0	0	0	0	6	0	0
ApHCM	1	1	35	0	1	1	0	0	0	0	33	41	52	18	9	19	0	0		1	0	0	0	0	0	0	0	0	0	7	0	0
ApHCM	1	1	50	0	0	1	0	0	0	0	37	42	72	14	13	20	0	0	748.4	1	0	0	0	0	0	0	0	0	0	12	0	0
ApHCM	1	1	49	0	0	1	1	0	0	0	40	49	69	14	11	19	0
ApHCM	1	2	50	0	1	1	0	0	0	0	33	44	70	10	10	15	0	0	612	1	1	0	0	0	1	0	0	0	0	12	0	0
ApHCM	1	2	65	1	0	1	0	0	0	0	51	45	65	21	13	20	0	0		1	1	0	1	0	1	0	0	0	0	11	0	0
ApHCM	1	1	57	0	1	1	0	0	0	0	33	48	74	10	9	19	0	0		1	0	0	0	0	0	0	0	0	0	13	0	0
ApHCM	1	1	45	0	0	1	0	0	0	0	33	47	80	9	14	22	0	0		1	0	0	0	0	0	0	0	0	0	7	0	0
ApHCM	1	1	60	0	0	1	0	0	0	0	34	43	60	13	10	15	0	0		1	0	0	0	0	0	0	0	0	0	3	0	0
ApHCM	1	1	74	0	0	1	1	0	0	0	39	51	64	9	9	16	0	0		1	0	0	0	0	0	0	0	0	0	7	0	0
RVH	2	2	10	0	0	1	1	0	0	0	35	54	45	19	12	23	1	0	4317.4	2	1	0	0	0	0	0	0	1	1	6	0	1
ApHCM	1	2	70	0	0	1	1	0	0	0	42	54	70	11	9	18	0	0		1	0	0	0	0	0	0	0	0	0	8	0	0
ApHCM	1	1	43	0	0	1	1	0	0	0	48	43	56	23	8	19	0	0		1	0	0	0	0	0	0	0	0	0	11	0	0
ApHCM	1	1	51	0	0	1	0	1	0	0	36	52	75	20	11	23	0	0		1	0	0	0	0	0	0	0	0	0	13	0	0
ApHCM	1	1	34	0	1	1	0	0	0	0	34	43	67	10	10	13	0	0	669.9	1	0	0	0	0	0	0	0	0	0	2	0	0
ApHCM	1	1	36.5	0	1	0	0	0	0	0	31	48	73	18	10	20	0	0		1	0	0	0	0	0	0	0	0	0	8	0	0
ApHCM	1	2	63	0	0	1	0	0	0	0	35	49	70	8	9	11	0	0	608.3	1	0	0	0	0	0	0	0	0	0	12	0	0
RVH	2	2	54	0	0	1	0	0	1	0	36	33	70	13	10	15	0	0		2	0	0	0	0	0	0	0	0	1	2	1	0
ApHCM	1	1	43	0	0	1	0	0	0	0	32	54	74	11	10	19	0	0		1	0	0	0	0	0	0	0	0	0	12	0	0
ApHCM	1	1	46	0	0	1	0	0	0	0	32	40	72	17	10	20	0	0	752.5	1	0	0	0	0	0	0	0	0	0	3	0	0
ApHCM	1	1	52	0	0	1	0	0	0	0	35	50	60	12	11	17	0
RVH	2	1	16	1	0	1	1	0	0	0	33	60	44	23	11	24	0	0		2	0	0	0	0	0	0	0	0	1	1	1	0
ApHCM	1	1	70	0	1	0	1	0	1	0	46	60	74	10	10	35	0	0		1	0	0	0	0	0	0	0	0	0	7	0	0
ApHCM	1	2	53	0	1	1	0	0	0	0	32	42	69	11	10	13	0	0	748.3	1	0	0	0	0	0	0	0	0	0	7	0	0
ApHCM	1	1	46	0	0	1	0	1	0	0	41	53	70	16	10	18	1	0		1	0	0	0	0	0	0	0	1	0	9	0	0
ApHCM	1	1	63	0	1	1	1	0	0	0	34	49	16	11	10	20	0	0		1	0	0	0	0	0	0	0	0	0	9	0	0
ApHCM	1	2	70	0	0	1	1	0	0	0	42	45	79	11	8	16	0	0		1	1	0	1	0	0	0	0	0	0	5	0	0
ApHCM	1	2	47	0	1	1	0	0	0	0	34	45	60	9	9	19	0	0		1	0	0	0	0	0	0	0	0	0	7	0	0
ApHCM	1	2	38	0	1	0	0	0	0	0	35	40	76	17	11	21	0	0		1	0	0	0	0	0	0	0	0	0	13	0	0
ApHCM	1	1	54	0	0	1	0	0	0	0	35	47	77	10	10	18	0	0	456.4	1	0	0	0	0	0	0	0	0	0	9	0	0
ApHCM	1	1	49	0	1	0	0	0	0	0	36	52	78	10	8	18	0	0		1	0	0	0	0	0	0	0	0	0	10	0	0
ApHCM	1	1	40	0	0	1	1	0	0	0	39	43	60	17	10	20	0	0		1	0	0	0	0	0	0	0	0	0	8	0	0
ApHCM	1	2	15.8	0	0	0	0	0	0	0	31	48	63	8	8	17	0	0		1	0	0	0	0	0	0	0	0	0	8	0	0
ApHCM	1	1	54	0	1	0	1	0	0	0	35	44	70	16	13	18	0	0	1083.9	1	1	0	1	0	0	0	0	0	0	6	0	0
ApHCM	1	1	68	0	0	1	0	0	0	1	35	51	76	7.6	8	18	0	0		1	0	0	0	0	0	0	0	0	0	8	0	0
ApHCM	1	2	66	0	1	1	0	0	0	0	37	50	78	10	7	16	0	0		1	1	1	0	0	0	0	0	0	0	10	0	0
ApHCM	1	2	51	0	0	0	1	0	0	0	40	47	80	12	10	17	0	0		1	0	0	1	0	0	0	0	0	0	4	0	0
ApHCM	1	1	43	0	0	1	0	0	0	0	31	41	60	14	13	22	0	0		1	0	0	0	0	0	0	0	0	0	6	0	0
ApHCM	1	1	63	0	0	1	0	0	0	1	47	53	55	17	11	17	0	0		1	0	0	0	0	0	0	0	0	0	6	0	0
ApHCM	1	1	47	0	1	1	0	0	0	0	31	51	65	11	11	20	0	0		1	0	0	0	0	0	0	0	0	0	9	0	0
ApHCM	1	1	60	0	0	1	1	0	1	1	50	55	65	25	0.6	40	0	0		1	1	0	0	0	0	0	0	0	0	8	0	0
ApHCM	1	2	64	0	0	0	0	1	0	0	40	50	63	16	11	19	0	0		1	0	0	0	0	0	0	0	0	0	5	0	0
ApHCM	1	1	40	0	0	1	0	0	0	0	45	55	61	8	8	25	0	0	409.3	1	0	0	0	0	0	0	0	0	0	2	0	0
ApHCM	1	1	49	0	1	0	0	0	0	0	37	47	74	16	9	15	0	0		1	0	0	0	0	0	0	0	0	0	7	0	0
RVH	2	1	51	1	0	1	1	0	0	1	47	52	60	18	13	19	1	0		2	1	1	1	0	0	0	0	0	1	17	0	1
ApHCM	1	1	59	0	1	1	0	0	0	0	36	41	65	11	8	13	0	0	300.8	1	0	0	0	0	0	0	0	0	0	13	0	0
RVH	2	1	30	0	0	1	0	0	0	0	35	37	75	24	11	19	1	0	1895.9	2	0	0	0	0	0	0	0	0	0	11	0	0
RVH	2	1	42	1	0	1	1	0	1	0	38	48	50	18	9	18	0	0	4476.6	2	1	0	0	0	0	0	0	0	0	17	0	0
ApHCM	1	1	59	0	1	0	0	0	0	0	47	55	66	10	10	14	0	0	1285.2	1	1	0	1	0	0	0	0	0	0	6	0	0
ApHCM	1	1	47	0	0	0	0	0	0	0	41	56	66	11	11	15	0	0	1054.5	1	0	0	0	0	0	0	0	0	0	2	0	0
RVH	2	2	10	1	0	1	0	0	1	1	29	32	73	30	9	30	0	0		2	1	0	0	0	0	0	0	0	0	5	0	0
ApHCM	1	1	51	0	0	1	0	0	0	0	56	53	60	13	12	22	0	0	627.5	1	0	0	0	0	0	0	0	0	0	4	0	0
ApHCM	1	2	74	0	1	1	0	0	0	0	46	46	55	13	8	22	0	0		1	0	0	0	0	0	0	0	0	0	5	0	0
ApHCM	1	2	60	0	1	1	1	0	0	0	41	49	68	11	9	17	0	0		1	1	0	1	0	0	0	0	0	0	10	0	0
ApHCM	1	1	47	0	0	1	0	0	0	1	41	49	73	18	11	26	0	0		1	0	0	0	0	0	0	0	0	0	6	0	0
ApHCM	1	2	65	0	0	1	1	0	0	0	41	46	82	12	11	26	0	0		1	0	0	0	0	0	0	0	0	0	10	0	0
ApHCM	1	2	34	0	1	0	0	0	0	0	30	49	65	8	8	14	0	0	334.5	1	0	0	0	0	0	0	0	0	0	3	0	0
ApHCM	1	1	72	0	1	0	0	0	0	0	31	44	63	9	9	16	0	0		1	0	0	0	0	0	0	0	0	0	10	0	0
ApHCM	1	1	77	0	0	1	0	0	1	0	37	36	70	16	9	20	0	1		1	1	0	1	0	0	0	0	0	0	5	0	0
ApHCM	1	1	43	0	1	0	0	0	0	0	36	50	62	9	9	18	0	0		1	0	0	0	0	0	0	0	0	0	8	0	0
ApHCM	1	1	52	0	0	1	0	0	1	0	29	42	81	11	10	17	0	0		1	0	0	0	0	0	0	0	0	0	15	0	0
ApHCM	1	1	63	0	1	0	0	0	0	0	32	43	58	9	8	14	0	0	572.3	1	0	0	0	0	0	0	0	0	0	4	0	0
ApHCM	1	1	24	0	0	0	0	0	0	0	35	39	70	25	8	23	0	0		1	0	0	0	0	0	0	0	0	0	11	0	0
ApHCM	1	1	65	0	0	0	1	0	0	0	40	50	70	13	11	17	0	0	437	1	0	0	0	0	0	0	0	0	0	2	0	0
ApHCM	1	1	50	0	1	0	0	0	0	0	39	50	73	10	10	17	0	0		1	0	0	0	0	0	0	0	0	0	5	0	0
RVH	2	2	32	0	0	1	1	0	0	0	33	36	71	13	9	19	0	0	3685	2	1	0	0	0	0	0	0	1	0	11	0	0
ApHCM	1	2	58	0	0	0	1	0	0	0	31	54	53	8	9	26	0			1	0	0	0	0	0	0	0	0	0	3	0	0
ApHCM	1	1	51	0	0	1	0	0	0	0	38	54	66	13	12	17	0	0	329.9	1	0	0	0	0	0	0	0	0	0	8	0	0
ApHCM	1	1	49	0	0	1	0	0	0	0	38	50	56	19	11	19	0	0		1	0	0	0	0	0	0	0	0	0	9	0	0
ApHCM	1	1	52	0	0	1	0	0	0	0	32	50	75	12	10	17	0
ApHCM	1	2	69	0	1	0	1	0	0	0	44	46	60	9	9	16	0	0	1818	1	1	0	1	0	0	0	0	0	0	3	0	0
ApHCM	1	1	47	1	0	0	1	0	0	0	64	55	48	22	13	22	1	0		1	0	0	0	0	0	0	0	1	0	11	0	0
ApHCM	1	1	42	0	0	1	0	0	0	0	43	49	63	22	8	22	0	0		1	0	0	1	0	0	0	0	0	0	12	0	0
ApHCM	1	1	44	1	0	0	0	0	0	1	32	59	80	9	9	22	0	0		1	0	0	0	0	0	0	0	0	0	10	0	0
ApHCM	1	1	55	0	0	1	0	1	0	0	37	42	73	11	11	17	0	0		1	0	0	0	0	0	0	0	0	0	11	0	0
ApHCM	1	1	46	0	0	1	0	1	0	0	33	48	66	11	11	13	0	0	701	1	0	0	0	0	0	0	0	0	0	17	0	0
RVH	2	2	28	1	0	0	1	1	1	0	25	43	55	23	10	29	0	1		2	0	0	0	0	0	0	0	0	0	18	0	0
ApHCM	1	1	49	0	1	1	0	0	0	0	33	44	60	15	10	20	0	0	371.9	1	0	0	0	0	0	0	0	0	0	2	0	0
ApHCM	1	1	49	0	0	0	0	0	0	0	33	45	60	10	11	21	0	0		1	0	0	0	0	0	0	0	0	0	7	0	0
ApHCM	1	1	50	0	0	1	0	0	0	0	35	44	70	10	10	19	0	0		1	0	0	0	0	0	0	0	0	0	10	0	0
ApHCM	1	1	36	0	0	0	0	0	0	1	39	50	60	14	10	19	0	0		1	0	0	0	0	0	0	0	0	0	6	0	0
ApHCM	1	2	64	0	1	0	0	0	0	0	37	45	75	10	10	18	0	0		1	0	0	0	0	0	0	0	0	0	6	0	0
ApHCM	1	1	51	0	1	0	0	0	0	0	34	43	60	14	12	23	0	0		1	0	0	0	0	0	0	0	0	0	4	0	0
ApHCM	1	2	64	0	0	0	0	0	0	0	31	49	65	10	10	18	0	0	959.3	1	1	0	1	0	0	0	0	0	0	2	0	0
ApHCM	1	1	49	0	0	0	0	0	0	0	36	47	80	9	8	16	0	0		1	0	0	0	0	0	0	0	0	0	6	0	0
ApHCM	1	1	41	0	0	1	0	0	0	0	38	46	59	21	10	21	0	0		1	0	0	0	0	0	0	0	0	0	7	0	0
RVH	2	1	31	0	0	1	0	0	0	0	45	41	68	17	12	29	0	0	1088.7	2	1	0	0	0	0	0	0	0	0	16	0	0
ApHCM	1	2	64	0	0	0	1	0	0	0	32	50	69	10	9	19	0			1	0	0	0	0	0	0	0	0	0	6	0	0
RVH	2	1	21	0	0	0	0	1	1	0	19	45	53	19	10	18	0	1	2848	2	1	0	0	0	0	0	0	1	1	3	1	0
RVH	2	2	16	0	0	1	1	0	1	1	33	45	58	15	13	20	0	0	1618	2	1	0	0	0	0	0	0	0	0	4	0	0
ApHCM	1	2	61	0	1	0	1	0	0	0	37	48	74	10	10	16	0	0	1698.5	1	1	0	0	0	0	0	0	0	0	2	0	0
ApHCM	1	1	50	0	0	1	0	1	0	0	34	48	70	9	10	16	0	0	566.7	1	0	0	0	0	0	0	0	0	0	3	0	0
ApHCM	1	1	51	1	1	0	0	0	0	1	36	46	68	16	10	16	0	0	463	1	1	0	0	0	0	0	0	0	0	10	0	0
RVH	2	2	61	1	1	0	0	1	1	1	45	38	70	19	9	20	0	1	1079.5	2	1	0	1	0	0	0	0	0	0	7	0	0
ApHCM	1	1	36	0	1	1	0	0	0	0	37	47	70	30	12	30	0	0		1	0	0	0	0	0	0	0	0	0	7	0	0
ApHCM	1	1	67	0	1	0	0	0	0	0	43	45	55	14	12	28	0	0		1	0	0	0	0	0	0	0	0	0	9	0	0
ApHCM	1	1	51	0	0	1	0	0	0	0	37	41	82	27	11	26	0	0		1	0	0	0	0	0	0	0	0	0	10	0	0
ApHCM	1	1	51	0	0	1	0	0	0	0	39	49	66	9	10	15	0	0		1	0	0	0	0	0	0	0	0	0	13	0	0
ApHCM	1	2	36	0	0	1	0	0	0	0	38	52	60	11	9	18	0	0		1	0	0	0	0	0	0	0	0	0	4	0	0
ApHCM	1	1	47	0	1	0	0	0	0	0	30	44	65	9	10	15	0	0	520.6	1	0	0	0	0	0	0	0	0	0	2	0	0
ApHCM	1	1	64	0	0	1	1	0	1	0	42	45	39	19	11	19	1	0		1	1	0	1	0	0	0	0	1	0	8	0	0
ApHCM	1	2	39	0	0	0	1	0	0	0	38	40	60	25	10	25	0	0		1	0	0	0	0	0	0	0	0	0	6	0	0
ApHCM	1	1	49	0	0	1	0	0	0	0	34	46	69	9	7	15	0
ApHCM	1	1	52	0	0	1	0	0	0	0	32	43	75	28	10	26	0	0		1	0	0	0	0	0	0	0	0	0	9	0	0
ApHCM	1	1	16	0	0	0	0	1	1	0	25	42	70	42	8	37	0	0		1	0	0	0	0	0	0	0	0	0	6	0	0
ApHCM	1	1	27	0	1	1	0	1	1	0	20	35	70	41	10	41	0	0		1	0	0	0	0	0	0	0	0	0	14	0	0
ApHCM	1	1	44	0	0	0	0	0	0	0	41	50	80	12	12	19	0	0		1	0	0	0	0	0	0	0	0	0	12	0	0
ApHCM	1	2	69	0	1	1	0	0	0	0	42	47	55	10	9	17	0	0		1	0	0	0	0	0	0	0	0	0	5	0	0
ApHCM	1	1	48	0	0	0	1	0	0	1	33	48	70	9	10	17	0
